# Supplementary material for: Exosomal miR-122-5p from tubular cells ameliorates renal interstitial fibrosis by regulating fibroblasts via HIF-1α
Source: Cell Death Discov. 2025 Oct 21;11:474. doi: 10.1038/s41420-025-02739-8 (PMC12540884; doi:10.1038/s41420-025-02739-8)
Supplement: Supplementary file 5 — all Figures Uncropped blots [file 41420_2025_2739_MOESM5_ESM.zip]

Archive with 13 entries (13 files):
- blot-13.tif
- blot- 00.tif
- blot-01.tif
- blot-02.tif
- blot-03.tif
- blot-04.tif
- blot-05.tif
- blot-06.tif
- blot-07.tif
- blot-08.tif
- blot-09.tif
- blot-10.tif
- blot-12.tif
